# Supplementary material for: Combined Membrane Dehumidification with Heat Exchangers Optimized Using CFD for High Efficiency HVAC Systems
Source: Membranes (Basel). 2022 Mar 22;12(4):348. doi: 10.3390/membranes12040348 (PMC9029657; doi:10.3390/membranes12040348)
Supplement: Supplementary file 1 [file membranes-12-00348-s001.zip]

Archive with 1 entries (1 files):
- membranes-1610554-supplementary.pdf
